# Supplementary material for: Gait Impairment in Traumatic Brain Injury: A Systematic Review
Source: Sensors (Basel). 2022 Feb 14;22(4):1480. doi: 10.3390/s22041480 (PMC8875145; doi:10.3390/s22041480)
Supplement: Supplementary file 1 [file sensors-22-01480-s001.zip]

Archive with 1 entries (1 files):
- sensors-1495672-supplementary.pdf
